# Supplementary material for: The conserved Tpk1 regulates non-homologous end joining double-strand break repair by phosphorylation of Nej1, a homolog of the human XLF
Source: Nucleic Acids Res. 2021 Jul 9;49(14):8145–60. doi: 10.1093/nar/gkab585 (PMC8373142; doi:10.1093/nar/gkab585)
Supplement: gkab585_Supplemental_Files [file gkab585_supplemental_files.zip]

Archive with 6 entries (6 files):
- Supplementary information-one single file.pdf
- Table S1-June 13-2021.xlsx
- Table S2-June 13-2021.xlsx
- Table S3_June 13-2021.xlsx
- Table S4_June 13-2021.xlsx
- Table S5_June 13-2021.xlsx
