# Supplementary material for: The conserved Tpk1 regulates non-homologous end joining double-strand break repair by phosphorylation of Nej1, a homolog of the human XLF
Source: Nucleic Acids Res. 2021 Jul 9;49(14):8145–60. doi: 10.1093/nar/gkab585 (PMC8373142; doi:10.1093/nar/gkab585)
Supplement: gkab585_Supplemental_Files [file gkab585_supplemental_files.zip › Table S1-June 13-2021.xlsx]

## Sheet: Strains
Supplementary Table S1. List of strains, plasmids, primers and antibodies used in this study
Parental strain/cell line/clone ID	Strain	Genotype	Source
JKM139	WT	MAT a hmrΔ::ADE1 hmlΔ::ADE1 ade1-100 leu2-3,112 lys5 trp1::hisG ura3-52 ade3::GAL-HO	PMID:8628283
JKM139	Δtpk1	MAT a tpk1Δ::kanMX6 hmrΔ::ADE1 hmlΔ::ADE1 ade1-100 leu2-3,112 lys5 trp1::hisG ura3-52 ade3::GAL-HO	This study
JKM139	Δtpk2	MAT a tpk2Δ::kanMX6 hmrΔ::ADE1 hmlΔ::ADE1 ade1-100 leu2-3,112 lys5 trp1::hisG ura3-52 ade3::GAL-HO	This study
JKM139	Δtpk3	MAT a tpk3Δ::kanMX6 hmrΔ::ADE1 hmlΔ::ADE1 ade1-100 leu2-3,112 lys5 trp1::hisG ura3-52 ade3::GAL-HO	This study
JKM139	Δbcy1	MAT a bcy1Δ::kanMX6 hmrΔ::ADE1 hmlΔ::ADE1 ade1-100 leu2-3,112 lys5 trp1::hisG ura3-52 ade3::GAL-HO	This study
JKM139	Δyku70	MAT a yku70Δ::kanMX6 hmrΔ::ADE1 hmlΔ::ADE1 ade1-100 leu2-3,112 lys5 trp1::hisG ura3-52 ade3::GAL-HO	This study
JKM139	Δdun1	MAT a dun1Δ::kanMX6 hmrΔ::ADE1 hmlΔ::ADE1 ade1-100 leu2-3,112 lys5 trp1::hisG ura3-52 ade3::GAL-HO	This study
JKM139	Δtpk1/Δdun1	MAT a tpk1Δ::nat3 dun1Δ::kanMX6 hmrΔ::ADE1 hmlΔ::ADE1 ade1-100 leu2-3,112 lys5 trp1::hisG ura3-52 ade3::GAL-HO	This study
JKM139	Nej1-5xFLAG	MAT a nej1-5xFLAG::kanMX6 hmrΔ::ADE1 hmlΔ::ADE1 ade1-100 leu2-3,112 lys5 trp1::hisG ura3-52 ade3::GAL-HO	This study
JKM139	Δtpk1 Nej1-5xFLAG	MAT a tpk1Δ::nat3 nej1-5xFLAG::kanMX6 hmrΔ::ADE1 hmlΔ::ADE1 ade1-100 leu2-3,112 lys5 trp1::hisG ura3-52 ade3::GAL-HO	This study
JKM139	Nej1-HA	MAT a nej1-HA::URA3 hmrΔ::ADE1 hmlΔ::ADE1 ade1-100 leu2-3,112 lys5 trp1::hisG ura3-52 ade3::GAL-HO	This study
JKM139	Δtpk1 Nej1-HA	MAT a tpk1Δ::nat3 nej1-HA::URA3 hmrΔ::ADE1 hmlΔ::ADE1 ade1-100 leu2-3,112 lys5 trp1::hisG ura3-52 ade3::GAL-HO	This study
JKM139	Tpk1 5x FLAG	MAT a tpk1-5xFLAG::kanMX6 hmrΔ::ADE1 hmlΔ::ADE1 ade1-100 leu2-3,112 lys5 trp1::hisG ura3-52 ade3::GAL-HO	This study
JKM139	Δnej1	MAT a nej1Δ::kanMX6 hmrΔ::ADE1 hmlΔ::ADE1 ade1-100 leu2-3,112 lys5 trp1::hisG ura3-52 ade3::GAL-HO	This study
JKM139	Nej1-S298A	MAT a nej1-S298A-HA::URA3 hmrΔ::ADE1 hmlΔ::ADE1 ade1-100 leu2-3,112 lys5 trp1::hisG ura3-52 ade3::GAL-HO	This study
JKM139	Nej1-S298E	MAT a nej1-S298E-HA::URA3 hmrΔ::ADE1 hmlΔ::ADE1 ade1-100 leu2-3,112 lys5 trp1::hisG ura3-52 ade3::GAL-HO	This study
JKM139	Δtpk1 Nej1-S298A	MAT a tpk1Δ::kanMX6 nej1-S298A-HA::URA3 hmrΔ::ADE1 hmlΔ::ADE1 ade1-100 leu2-3,112 lys5 trp1::hisG ura3-52 ade3::GAL-HO	This study
JKM139	Δtpk1 Nej1-S298E	MAT a tpk1Δ::kanMX6 nej1-S298E-HA::URA3 hmrΔ::ADE1 hmlΔ::ADE1 ade1-100 leu2-3,112 lys5 trp1::hisG ura3-52 ade3::GAL-HO	This study
BY4741	WT	MAT a his3Δ1 leu2Δ0 met15Δ0 ura3Δ0	Gift from Dr. Boone's lab
BY4741	Δtpk1	MAT a tpk1Δ::nat3 his3Δ1 leu2Δ0 met15Δ0 ura3Δ0	This study
BY4741	Δtpk2	MAT a tpk2Δ::kanMX6 his3Δ1 leu2Δ0 met15Δ0 ura3Δ0	This study
BY4741	Δtpk3	MAT a tpk3Δ::kanMX6 his3Δ1 leu2Δ0 met15Δ0 ura3Δ0	This study
BY4741	Δbcy1	MAT a bcy1Δ::kanMX6 his3Δ1 leu2Δ0 met15Δ0 ura3Δ0	This study
BY4741	Δtpk1 Δtpk2	MAT a tpk1Δ::nat3 tpk2Δ::kanMX6 his3Δ1 leu2Δ0 met15Δ0 ura3Δ0	This study
BY4741	Δtpk1 Δtpk3	MAT a tpk1Δ::nat3 tpk3Δ::kanMX6 his3Δ1 leu2Δ0 met15Δ0 ura3Δ0	This study
BY4741	Δtpk1 Δbcy1	MAT a tpk1Δ::nat3 bcy1Δ::kanMX6 his3Δ1 leu2Δ0 met15Δ0 ura3Δ0	This study
BY4741	Δyku70	MAT a yku70Δ::kanMX6 his3Δ1 leu2Δ0 met15Δ0 ura3Δ0	This study
BY4741	Δrad54	MAT a rad54Δ::kanMX6 his3Δ1 leu2Δ0 met15Δ0 ura3Δ0	This study
BY4741	Δdun1	MAT a dun1Δ::kanMX6 his3Δ1 leu2Δ0 met15Δ0 ura3Δ0	This study
BY4741	Δtpk1 Δdun1	MAT a tpk1Δ::nat3 dun1Δ::kanMX6 his3Δ1 leu2Δ0 met15Δ0 ura3Δ0	This study
BY4741	Δnej1	MAT a nej1Δ::kanMX6 his3Δ1 leu2Δ0 met15Δ0 ura3Δ0	This study
BY4741	Δtpk1 Δnej1	MAT a tpk1Δ::nat3 nej1Δ::kanMX6 his3Δ1 leu2Δ0 met15Δ0 ura3Δ0	This study
BY4741	Δdun1 Δnej1	MAT a dun1Δ::nat3 nej1Δ::kanMX6 his3Δ1 leu2Δ0 met15Δ0 ura3Δ0	This study
BY4741	Δyku80	MAT a yku80Δ::kanMX6 his3Δ1 leu2Δ0 met15Δ0 ura3Δ0	This study
BY4741	Δtpk1 Δyku80	MAT a tpk1Δ::nat3 yku80Δ::kanMX6 his3Δ1 leu2Δ0 met15Δ0 ura3Δ0	This study
BY4741	Δyku80 Δnej1	MAT a yku80Δ::nat3 nej1Δ::kanMX6 his3Δ1 leu2Δ0 met15Δ0 ura3Δ0	This study
U2OS			ATCC; Cat# HTB-96
293T			ATCC; Cat# CRL-3216
U2OS	LentiCRISPR v2-blasticidin		Addgene #83480
U2OS	LentiCRISPR v2-puromycin		Addgene #52961
U2OS	Control sgRNA	LentiCRISPR v2-blasticidin; LentiCRISPR v2-puromycin	This study
U2OS	PRKACB CRISPR KO	LentiCRISPR v2-puromycin	This study
U2OS	XLF CRISPR KO	LentiCRISPR v2-blasticidin	This study
U2OS	XRCC5 CRISPR KO	LentiCRISPR v2-puromycin	This study

## Sheet: Plasmids
Supplementary Table S1. List of strains, plasmids, primers and antibodies used in this study
Plasmid	Strain	Source
pRS416	ATCC 87340	PMID: 7838736
Ycplac111	ATCC 53249	PMID: 22851644
pGV255-LIVE	pGV255-LIVE	PMID: 12421302
pGV256-DEAD	pGV256-DEAD	PMID: 12421302
pFA6a-5xFLAG-KANMX6	ATCC 15983	PMID: 18729046
pAG25	Euroscarf P30104	PMID: 10514571
pTpk1-HA	pBG1805-Tpk1-HA	PMID: 16322557
pDun1-HA	pBG1805-Dun1-HA	PMID: 16322557
pNej1-HA	pBG1805-Nej1-HA	PMID: 16322557
pEmpty Vector	pBG1805	PMID: 16322557
pNej1 S298A-HA	pBG1805-Nej1 S298A-HA	This study
pNej1 S298E-HA	pBG1805-Nej1 S298E-HA	This study
pEGFP-Pem1-Ad2		V. Gorbunova (University of Rochester)
pCAGGS-mCherry		Addgene #41583
DR-GFP		Addgene #26475
CBASceI		Addgene #26477
pDsRed2-N1		Clontech
pLD-puro-Cn-VA-NHEJ1-WT	XLF-WT	Addgene #141339
pLD-puro-Cn-VA-NHEJ1-S263E	XLF-S263E	Addgene #141340
pLD-puro-Cn-VA-NHEJ1-S263A	XLF-S263A	Addgene #141341

## Sheet: Primers
Supplementary Table S1. List of strains, plasmids, primers and antibodies used in this study
Primer	Sequence	Purpose
0.3 kb F	ATTCTTAGCATCATTCTTTGTTC	qRT-PCR (ChIP and resection assay)
0.3 kb R	TCCAATCTGTGCACAATGAAG	qRT-PCR (ChIP and resection assay)
5 kb F	GTTTCTTCAAATAATTGAATGCAG	qRT-PCR (ChIP and resection assay)
5 kb R	CAGTGAAAGCGCTCTTAACGTAC	qRT-PCR (ChIP and resection assay)
Control locus F	TTGTTTCTTACTTGGGAACTGGTG	qRT-PCR (ChIP)
Control locus R	TCAGCGCATTCGCCAAATTGAAG	qRT-PCR (ChIP)
Nej1 5FLAG G418 F	TTTGGTCGAAGAATACCCACAGAAAAAAAGAAAATTTGGAAAGGTGAGAATAAAAAACCGGATCCCCGGGTTAATTAA	Tagging
Nej1 5FLAG G418 R	ACAAAGGAATAGAACTATTTGAAAGGTCCAACCTTAATTTTTGACGTTTAATTGACTTGCCCGTTAGGAATTCGAGCTCGTTAAAC	Tagging
Tpk1 5xFLAG G418 F	GAAGACATCAACTACGGTGTTCAAGGTGAAGACCCATATGCTGATCTTTTCCGGGACTTCCGGATCCCCGGGTTAATTAA	Tagging
Tpk1 5xFLAG G418 R	AAAAAAATATGAAAAAAAAAAAATATAGATACGAGAGGAAAATACAACAAAACATTAGTCACGTTAGGAATTCGAGCTCGTTAAAC	Tagging
Nej1 HA URA F	TTCTTCTTTGGTCGAAGA ATACCCACAGAAAAAAAGAAAATTTGGAAAGGTGAGAATAAAAAAC	Tagging
Nej1 HA URA R	GTCAACAAAGGAATAGAACTATTTGAAAGGTCCAACCTTAATTTTTGACGTTTAATTGACTTGCCGATTCG GTAATCTCCG AGCAGAAGG	Tagging
DUN1 DELNAT F	TCGAGAGTAACAAGTAA AGGGGCTTAACATACAGTAAAAAAGGCAATTATAGTGAAGGTATGGGTACCACTCTTGACGACA	Deletion
DUN1 DELNAT R	AA ATAGATACTTGGAAAAATCC AGATTCAAACAATGTTTTTGAAATAATGCTTCTCATGTCAACGCATCTGGGCAGATGATGTCG	Deletion
DUN1 DELG418 F	TCGAGAGTAACAAGTAAAGGGGCTTAACATACAGTAAAAAAGGCAATTATAGTGAAGCCCCGCCGGGTCACCCGGCCAG	Deletion
DUN1 DELG418 R	AAATAGATACTTGGAAAAATCCAGATTCAAACAATGTTTTTGAAATAATGCTTCTCATGTCGTTAGTATCGAATCGACAGC	Deletion
Tpk1 DELG418 F	GCTTAAGCAGTGCATGAATTATAGCTGATTGTGTGAAAGAATCTTTTTTTTGGGCCCCGCCGGGTCACCCGGCCAG	Deletion
Tpk1 DELG418 R	A AATATGAAAAAAAAAAAATATAGATACGAGAGGAAAATACAACAAAACATTAGTCGTTAGTATCGAATCGACAGC	Deletion
Tpk1 DELNAT F	GCTTAAGCAGTGCATGAATTATAGCTGATTGTGTGAAAGAATCTTTTTTTTGGGGTATGGGTACCACTCTTGACGACA	Deletion
Tpk1 DELNAT R	AAATATGAAAAAAAAAAAATATAGATACGAGAGGAAAATACAACAAAACATTAGTGGGCAGATGATGTCG	Deletion
Tpk2 DELG418 F	GGCACAAACAGCAGCTTCACTCAGGTTAACTCACATACTGTTGAAAATTGTCGGCCCCGCCGGGTCACCCGGCCAG	Deletion
Tpk2 DELG418 R	AAAAGGAGTGAGAGAAAGTACTTGAAAATTGTTTTTGTGTTTTTTGGTTCATGGAACGTTAGTATCGAATCGACAGC	Deletion
Tpk3 DELG418 F	CATTAATCATATTGTATATCGGTGGTTGTACAAGGAAAGAGCGAGCCTGCACAAACCCCGCCGGGTCACCCGGCCAG	Deletion
Tpk3 DELG418 R	TATT GATTTTTTTT TTTTTTCAAT TACAATTATC CCACTGAACC TCCTTAAAAT TCTTTCGTTAGTATCGAATCGACAGC	Deletion
Bcy1 DELG418 F	GGAAGA TCATTTACAA CAAGCAGATT ATTTTCAAAA GACAACAGTA AGAATAAACGCCCCGCCGGGTCACCCGGCCAG	Deletion
Bcy1 DELG418 R	AAGGGAACAGAAGAAGAAGAAAAAGAGAAAGGAAATTCATGTGGATTTAAGATCGCTTCCGTTAGTATCGAATCGACAGC	Deletion
Rad52 DELG418 F	ATGCAAACAAGGAGGTTGCCAAGAACTGCTGAAGGTTCTGGTGGCTTTGGTGTGTTGTTGCCCCGCCGGGTCACCCGGCCAG	Deletion
Rad52 DELG418 R	AGGATTTTGGAGTAATAAATAATGATGCAAATTTTTTATTTGTTTCGGCCAGGAAGCGTTCGTTAGTATCGAATCGACAGC	Deletion
Nej1 DELG418 F	AACCCTATGGAGAATAACCATAACAACGGCCAGATAGGAGGTTAATCTTACACATGTGTGCCCCGCCGGGTCACCCGGCCAG	Deletion
Nej1 DELG418 R	CAATGCGTCAACAAAGGAATAGAACTATTTGAAAGGTCCAACCTTAATTTTTGACGTTTACGTTAGTATCGAATCGACAGC	Deletion
Nej1 MUT URA F	AACCCTATGG AGAATAACCA TAACAACGGC CAGATAGGAG GTTAATCTTA CACATGTGTGATGGATTCTG AGTTGAAAGG GCAGCAGC	Mutated Nej1 chromosomal integration
Nej1 MUT URA R	ACAAAGGAATAGAACTATTTGAAAGGTCCAACCTTAATTTTTGACGTTTAATTGACTTGCCGATTCG GTAATCTCCG AGCAGAAGG	Mutated Nej1 chromosomal integration
Yku80 DELNAT F	AAAACCTAATTAACGAGAGTGCAGGACATATGCACAAATAATATATCTCACACCATAATAGTATGGGTACCACTCTTGACGACA	Deletion
Yku80 DELNAT R	ATTTTTTTTTCTCTTTAACTGTGGTGACGAAAACATAACTCAAAGGATGTTAGACCTTTTGGGCAGATGATGTCG	Deletion
Yku80 DELG418 F	AAAACCTAATTAACGAGAGTGCAGGACATATGCACAAATAATATATCTCACACCATAATACCCCGCCGGGTCACCCGGCCAG	Deletion
Yku80 DELG418 R	ATTTTTTTTTCTCTTTAACTGTGGTGACGAAAACATAACTCAAAGGATGTTAGACCTTTTCGTTAGTATCGAATCGACAGC	Deletion
Nej1 F S298-A	Phosphate-AAATCTAGAGAAAGTGCAACCAGTTCGCAACTT	Site-directed mutagenesis
Nej1 F S298-E	Phosphate-AAATCTAGAGAAAGTGAGACCAGTTCGCAACTT	Site-directed mutagenesis
Nej1 R S298	Phosphate-TGGCTTGAAATCTGTCTTTGGTTTAAT	Site-directed mutagenesis
NEJ1-S298-SEQ CONF	CAAGCA GACCCTACAA ATGAGGC	Sequence confirmation
sgRNA-PRKACB_F	CACCGAAAGGCAGCGAGGTGGAGAG	CRISPR gene knockout
sgRNA-PRKACB_R	AAACCTCTCCACCTCGCTGCCTTTC	CRISPR gene knockout
sgRNA-XLF_F	CACCGGCCAGACTCATGCCCATCAG	CRISPR gene knockout
sgRNA-XLF_R	AAACCTGATGGGCATGAGTCTGGCC	CRISPR gene knockout
sgRNA-XRCC5_F	CACCGGGATGCACTAATCGTGAGCA	CRISPR gene knockout
sgRNA-XRCC5_R	AAACTGCTCACGATTAGTGCATCCC	CRISPR gene knockout
XLF-clone-F	taagcaaccggtATGGAAGAACTGGAGCAAGG	Site-directed mutagenesis
XLF-clone-R	taagcatctagaTTAACTGAAGAGACCCCTTGG	Site-directed mutagenesis
XLF-OF	GAGCTCGTTTAGTGAACCGTCAGATCG	Site-directed mutagenesis
XLF-S263A-IF	GTCTCCGCCGCCCCAACCCTCTCAG	Site-directed mutagenesis
XLF-S263A-IR	GGCGGCGGAGACCAGTTGTTCTGGC	Site-directed mutagenesis
XLF-S263E-IF	GGTCTCCGAGGCCCCAACCCTCTCAG	Site-directed mutagenesis
XLF-S263E-IR	GTTGGGGCCTCGGAGACCAGTTGTTCTGG	Site-directed mutagenesis

## Sheet: Antibodies
Supplementary Table S1. List of strains, plasmids, primers and antibodies used in this study
Antibody	Supplier	Catalog
Anti-BrdU (IIB5)	santa cruz	sc-32323
Anti-Chk2 (A-11)	santa cruz	sc-17747
Anti-Clb3	santa cruz	sc-136983
Anti-Cyclin A2 (E1D9T)	cell signaling	91500S
Anti-Cyclin E1 (D7T3U)	cell signaling	20808S
Anti-DNA-PKc	abcam	ab18192
Anti-Flag	sigma	F1804
Anti-GAPDH	abcam	ab9485
Anti-GAPDH (yeast)	santa cruz	sc-365062
Anti-H3S10	cell signaling	53348
Anti-HA	cell signaling	3724s
Anti-HA-Tag (F-7)	santa cruz	sc-7392
Anti-mouse dyLight 488	abcam	ab96871
Anti-mouse HRP	sigma	A4416
Anti-Phospho-Histone H2A.X (Ser139)	cell signaling	9718
Anti-Phospho-Histone H3 (Ser10) (D7N8E)	cell signaling	53348T
Anti-Phospho-RAD53 (Thr68) (C13C1)	cell signaling	2197
Anti-PRKACB	novus	nbd180901
Anti-pS	abcam	ab9332
Anti-rabbit alexa-FLUOR 488	abcam	ab150077
Anti-rabbit HRP	sigma	A6154
Anti-RAD53	abcam	ab104232
Anti-TAP	santa cruz	H-300
Anti-Tpk1	santa cruz	sc-376325
Anti-XLF	santa cruz	sc166488
Anti-XRCC5	santa cruz	sc5280
Anti-Yku70	santa cruz	sc-166798
Anti-γ-H2AX phospho S139	abcam	ab26350
Biotin	santa cruz	sc101339
