# Supplementary material for: The conserved Tpk1 regulates non-homologous end joining double-strand break repair by phosphorylation of Nej1, a homolog of the human XLF
Source: Nucleic Acids Res. 2021 Jul 9;49(14):8145–60. doi: 10.1093/nar/gkab585 (PMC8373142; doi:10.1093/nar/gkab585)
Supplement: gkab585_Supplemental_Files [file gkab585_supplemental_files.zip › Table S2-June 13-2021.xlsx]

## Sheet: Sheet1
Supplementary Table S2. PKA catalytic subunits, HR, NHEJ, and MRX genes share synergistic interactions with DNA damage-related factors in untreated and MMS-specific conditions
Interactor A (Systematic ORF name)	Interactor B (Systematic ORF name)	Interactor A (Gene name)	Interactor B (Gene name)	Literature reference	Pubmed ID	GI score	Condition tested
YDR075W	YBL103C	PPH3	RTG3	Bandyopadhyay S (2010)	21127252	-6.1467	MMS-specific
YKL166C	YDR075W	TPK3	PPH3	Bandyopadhyay S (2010)	21127252	-4.0011	MMS-specific
YJL164C	YGR188C	TPK1	BUB1	Bandyopadhyay S (2010)	21127252	-3.9175	MMS-specific
YJL164C	YDR075W	TPK1	PPH3	Bandyopadhyay S (2010)	21127252	-3.285	MMS-specific
YMR075W	YMR016C	RCO1	SOK2	Bandyopadhyay S (2010)	21127252	-2.51207	Untreated
YMR016C	YJL164C	SOK2	TPK1	Bandyopadhyay S (2010)	21127252	-2.52867	Untreated
YDR075W	YDR017C	PPH3	KCS1	Bandyopadhyay S (2010)	21127252	-3.14472	Untreated
YOR039W	YDR017C	CKB2	KCS1	Bandyopadhyay S (2010)	21127252	-5.61906	Untreated
YNL273W	YDR017C	TOF1	KCS1	Bandyopadhyay S (2010)	21127252	-7.97295	Untreated
YMR284W	YDR017C	YKU70	KCS1	Bandyopadhyay S (2010)	21127252	-6.01309	Untreated
YMR075W	YDR017C	RCO1	KCS1	Bandyopadhyay S (2010)	21127252	-4.63051	Untreated
YMR075W	YDL020C	RCO1	RPN4	Bandyopadhyay S (2010)	21127252	-3.07645	Untreated
YKL166C	YBL103C	TPK3	RTG3	Bandyopadhyay S (2010)	21127252	-2.6182	Untreated
YJL164C	YBL103C	TPK1	RTG3	Bandyopadhyay S (2010)	21127252	-3.19177	Untreated
YMR284W	YBL103C	YKU70	RTG3	Bandyopadhyay S (2010)	21127252	-2.97828	Untreated
YKL166C	YKL101W	TPK3	HSL1	Bandyopadhyay S (2010)	21127252	-2.56501	Untreated
YOR039W	YDL101C	CKB2	DUN1	Bandyopadhyay S (2010)	21127252	-2.83649	Untreated
YJL164C	YBR267W	TPK1	REI1	Bandyopadhyay S (2010)	21127252	-2.61741	Untreated
YMR284W	YBR267W	YKU70	REI1	Bandyopadhyay S (2010)	21127252	-2.84605	Untreated
YMR016C	YKL166C	SOK2	TPK3	Bandyopadhyay S (2010)	21127252	-3.7312	Untreated
YML032C	YKL101W	RAD52	HSL1	Bandyopadhyay S (2010)	21127252	-4.32909	Untreated
YMR075W	YJR060W	RCO1	CBF1	Bandyopadhyay S (2010)	21127252	-3.00133	Untreated
YLR098C	YER095W	CHA4	RAD51	Bandyopadhyay S (2010)	21127252	-2.94016	Untreated
YNL273W	YGR188C	TOF1	BUB1	Bandyopadhyay S (2010)	21127252	-5.47798	Untreated
YMR075W	YKR082W	RCO1	NUP133	Bandyopadhyay S (2010)	21127252	-3.96809	Untreated
YKR082W	YIL035C	NUP133	CKA1	Bandyopadhyay S (2010)	21127252	-3.6979	Untreated
YOR039W	YIL035C	CKB2	CKA1	Bandyopadhyay S (2010)	21127252	-2.51695	Untreated
YDR075W	YDL101C	PPH3	DUN1	Bandyopadhyay S (2010)	21127252	-8.49606	Untreated
YDR017C	YDL020C	KCS1	RPN4	Bandyopadhyay S (2010)	21127252	-4.31562	Untreated
YOR039W	YJL164C	CKB2	TPK1	Bandyopadhyay S (2010)	21127252	-4.21368	Untreated
YGR188C	YDL020C	BUB1	RPN4	Bandyopadhyay S (2010)	21127252	-3.61409	Untreated
YLR098C	YKL166C	CHA4	TPK3	Bandyopadhyay S (2010)	21127252	-2.88449	Untreated
YML032C	YDR017C	RAD52	KCS1	Bandyopadhyay S (2010)	21127252	-9.36857	Untreated
YMR016C	YML032C	SOK2	RAD52	Bandyopadhyay S (2010)	21127252	-3.08595	Untreated
YML032C	YER089C	RAD52	PTC2	Bandyopadhyay S (2010)	21127252	-3.228	Untreated
YKR082W	YER095W	NUP133	RAD51	Bandyopadhyay S (2010)	21127252	-6.7061	Untreated
YMR075W	YGR188C	RCO1	BUB1	Bandyopadhyay S (2010)	21127252	-8.60029	Untreated
YML032C	YLR098C	RAD52	CHA4	Bandyopadhyay S (2010)	21127252	-5.58109	Untreated
YIL035C	YER095W	CKA1	RAD51	Bandyopadhyay S (2010)	21127252	-2.85804	Untreated
YML032C	YKR082W	RAD52	NUP133	Bandyopadhyay S (2010)	21127252	-5.37516	Untreated
YML032C	YGR188C	RAD52	BUB1	Bandyopadhyay S (2010)	21127252	-2.71741	Untreated
YGR188C	YGL163C	BUB1	RAD54	Collins SR (2007)	17314980	-2.86435	Untreated
YGR188C	YDL020C	BUB1	RPN4	Collins SR (2007)	17314980	-5.07818	Untreated
YOR039W	YIL035C	CKB2	CKA1	Collins SR (2007)	17314980	-4.53298	Untreated
YOR039W	YOR005C	CKB2	DNL4	Collins SR (2007)	17314980	-3.78234	Untreated
YOR039W	YDL101C	CKB2	DUN1	Collins SR (2007)	17314980	-4.94697	Untreated
YOR039W	YMR224C	CKB2	MRE11	Collins SR (2007)	17314980	-3.44626	Untreated
YOR039W	YDR004W	CKB2	RAD57	Collins SR (2007)	17314980	-4.72734	Untreated
YOR039W	YBR267W	CKB2	REI1	Collins SR (2007)	17314980	-4.40612	Untreated
YOR039W	YDL020C	CKB2	RPN4	Collins SR (2007)	17314980	-3.37311	Untreated
YDL101C	YDL059C	DUN1	RAD59	Collins SR (2007)	17314980	-3.27073	Untreated
YMR224C	YGR188C	MRE11	BUB1	Collins SR (2007)	17314980	-4.51329	Untreated
YMR224C	YKR082W	MRE11	NUP133	Collins SR (2007)	17314980	-6.86935	Untreated
YMR224C	YKL113C	MRE11	RAD27	Collins SR (2007)	17314980	-6.53379	Untreated
YKR082W	YKL113C	NUP133	RAD27	Collins SR (2007)	17314980	-10.5153	Untreated
YKR082W	YER095W	NUP133	RAD51	Collins SR (2007)	17314980	-10.1976	Untreated
YKR082W	YGL163C	NUP133	RAD54	Collins SR (2007)	17314980	-10.1852	Untreated
YKR082W	YDR369C	NUP133	XRS2	Collins SR (2007)	17314980	-10.0383	Untreated
YDR075W	YDL101C	PPH3	DUN1	Collins SR (2007)	17314980	-8.31107	Untreated
YKL113C	YER095W	RAD27	RAD51	Collins SR (2007)	17314980	-7.86576	Untreated
YKL113C	YGL163C	RAD27	RAD54	Collins SR (2007)	17314980	-6.11691	Untreated
YKL113C	YDR076W	RAD27	RAD55	Collins SR (2007)	17314980	-7.58493	Untreated
YKL113C	YDR004W	RAD27	RAD57	Collins SR (2007)	17314980	-10.5502	Untreated
YKL113C	YDL059C	RAD27	RAD59	Collins SR (2007)	17314980	-5.01888	Untreated
YKL113C	YDR369C	RAD27	XRS2	Collins SR (2007)	17314980	-3.7161	Untreated
YNL250W	YMR199W	RAD50	CLN1	Collins SR (2007)	17314980	-3.99428	Untreated
YNL250W	YKR082W	RAD50	NUP133	Collins SR (2007)	17314980	-10.1039	Untreated
YNL250W	YKL113C	RAD50	RAD27	Collins SR (2007)	17314980	-4.15719	Untreated
YML032C	YGR188C	RAD52	BUB1	Collins SR (2007)	17314980	-5.00779	Untreated
YML032C	YDL101C	RAD52	DUN1	Collins SR (2007)	17314980	-2.9606	Untreated
YML032C	YKR082W	RAD52	NUP133	Collins SR (2007)	17314980	-7.67987	Untreated
YML032C	YDR075W	RAD52	PPH3	Collins SR (2007)	17314980	-4.07719	Untreated
YML032C	YKL113C	RAD52	RAD27	Collins SR (2007)	17314980	-9.56349	Untreated
YMR075W	YGR188C	RCO1	BUB1	Collins SR (2007)	17314980	-4.19349	Untreated
YMR075W	YKR082W	RCO1	NUP133	Collins SR (2007)	17314980	-7.55369	Untreated
YNL025C	YMR075W	SSN8	RCO1	Collins SR (2007)	17314980	-3.33197	Untreated
YNL025C	YMR284W	SSN8	YKU70	Collins SR (2007)	17314980	-3.0535	Untreated
YNL025C	YMR106C	SSN8	YKU80	Collins SR (2007)	17314980	-2.94057	Untreated
YNL273W	YGR188C	TOF1	BUB1	Collins SR (2007)	17314980	-10.3247	Untreated
YNL273W	YMR199W	TOF1	CLN1	Collins SR (2007)	17314980	-2.9549	Untreated
YNL273W	YMR224C	TOF1	MRE11	Collins SR (2007)	17314980	-8.28609	Untreated
YNL273W	YKR082W	TOF1	NUP133	Collins SR (2007)	17314980	-5.70182	Untreated
YNL273W	YDR075W	TOF1	PPH3	Collins SR (2007)	17314980	-3.62798	Untreated
YNL273W	YKL113C	TOF1	RAD27	Collins SR (2007)	17314980	-10.7837	Untreated
YNL273W	YML032C	TOF1	RAD52	Collins SR (2007)	17314980	-2.98594	Untreated
YNL273W	YDR369C	TOF1	XRS2	Collins SR (2007)	17314980	-3.09206	Untreated
YMR106C	YMR075W	YKU80	RCO1	Collins SR (2007)	17314980	-2.81134	Untreated

## Sheet: Readme
Supplementary Table S2. PKA catalytic subunits, HR, NHEJ, and MRX genes share synergistic interactions with DNA damage-related factors in untreated and MMS-specific conditions
Header	Comment
Interactor A (Systematic ORF name)	Sytematic ORF ID of Gene A involved in the interaction
Interactor B (Systematic ORF name)	Sytematic ORF ID of Gene B involved in the interaction
Interactor A (Gene name)	Gene A involved in the interaction
Interactor B (Gene name)	Gene B involved in the interaction
Literature reference	Interaction reported as part of the published study
Pubmed ID	Pubmed ID for the interaction reported as part of the published study
GI score	Predicted aggravating or synergistic genetic interaction (GI) score reported in the published study. Log 10 pvalue is reported for MMS-specific GI
Condition tested	Condition in which the interaction was tested
