# Supplementary material for: The conserved Tpk1 regulates non-homologous end joining double-strand break repair by phosphorylation of Nej1, a homolog of the human XLF
Source: Nucleic Acids Res. 2021 Jul 9;49(14):8145–60. doi: 10.1093/nar/gkab585 (PMC8373142; doi:10.1093/nar/gkab585)
Supplement: gkab585_Supplemental_Files [file gkab585_supplemental_files.zip › Table S3_June 13-2021.xlsx]

## Sheet: TPK1 & NEJ1 PPI
Supplementary Table S3: DNA repair-related proteins physically associated with Tpk1 and Nej1 chromosomally FLAG-tagged strains
Category	Interacting proteins	ORF name	Manually curated annotations and references in SGD	MaxQuant
				Tpk1		Nej1
				q ≤ 0.01 FDR	Peptide Counts	q ≤ 0.01 FDR	Peptide Counts
DNA damage repsonse proteins detected by either Tpk1 and/or Nej1	CKB2	YOR039W	cellular response to DNA damage stimulus(Ghavidel A and Schultz MC (2001) PMID:11551505)	0.0025274	1|1|1	0.0025274	1|1|2|1|1
	IRC21	YMR073C	cellular response to DNA damage stimulus(GuÃ©nolÃ© A, et al. (2013) PMID:23273983)	0	1|1|1|1	0	1|1|1|1|1|1
	ARP8	YOR141C	cellular response to DNA damage stimulus(Kawashima S, et al. (2007) PMID:17320816)	0	1|1|1|1|1|1	0	1|1|1
	SLX8	YER116C	cellular response to DNA damage stimulus(Mullen JR, et al. (2001) PMID:11139495)|(Zhang C, et al. (2006) PMID:16325482)	---	---	0.00093371	1|1|1|1|1
	HSP30	YCR021C	cellular response to DNA damage stimulus(Seymour IJ and Piper PW (1999) PMID:10206703)	---	---	0	1|1|2|2|2
	MCM2	YBL023C	cellular response to DNA damage stimulus(Stead BE, et al. (2012) PMID:22564307)	---	---	0	2|2|2|2|1
	DEF1	YKL054C	cellular response to DNA damage stimulus(Woudstra EC, et al. (2002) PMID:11859374)	0	2|1|1|1|1	0	1|4|4|3
	YNK1	YKL067W	cellular response to DNA damage stimulus(Yang M, et al. (2009) PMID:18983998)	0	1|1|1	0	2|2|2|1|1|1
DNA repair proteins detected by either Tpk1 and/or Nej1	CDC1	YDR182W	DNA repair(Halbrook J and Hoekstra MF (1994) PMID:7969142)	---	---	0.0025997	2|2|1
	HTA1	YDR225W	DNA repair(Harvey AC, et al. (2005) PMID:15781691)	0.00089767	2|2|2|2|2|2	0.00089767	1|1|1|2|2|2
	HRR25	YPL204W	DNA repair(Hoekstra MF, et al. (1991) PMID:1887218)	0	2|1|1|1|1|1	0	2|2|2|1|2|1
	RFA3	YJL173C	DNA repair(Maniar HS, et al. (1997) PMID:9093844)	---		0.00089928	1|1|1|1|1
	RFC1	YOR217W	DNA repair(McAlear MA, et al. (1996) PMID:8770585)	0	1|1|1|1|1	0	2|2|2|3|2|3
	RAD9	YDR217C	DNA repair(Redon C, et al. (2006) PMID:16219777)||(Schiestl RH, et al. (1989) PMID:2664461)	---	---	0.0095087	1|1|1
	INO80	YGL150C	DNA repair(Shen X, et al. (2000) PMID:10952318)	---	---	0	2|3|3|1|1|2
	LYS20	YDL182W	DNA repair(Torres-Machorro AL, et al. (2015) PMID:25628362)	0	4|4|5|4|3|3	0	2|2|2
	DDR48	YMR173W	DNA repair(Treger JM and McEntee K (1990) PMID:2111448)	0	2|2|2|1	0	2|1|2|1
	ACT1	YFL039C	DNA repair(Utley RT, et al. (2005) PMID:16135807)	0	7|7|7|7|8|6	0	12|13|13|17|17|17
	EAF3	YPR023C	DNA repair(Utley RT, et al. (2005) PMID:16135807)	---	---	0	1|1|2|4|3|2
Double-strand break repair proteins via NHEJ detected by either Tpk1 and/or Nej1	CDC28	YBR160W	double-strand break repair via nonhomologous end joining (Matsuzaki K, et al. (2012) PMID:22563681)	---	---	0.0025359	1|1|1|2|1
	SIR2	YDL042C	double-strand break repair via nonhomologous end joining(Boulton SJ and Jackson SP (1998) PMID:9501103)	---	---	0	1|1|1|1
	RSC8	YFR037C	double-strand break repair via nonhomologous end joining(Shim EY, et al. (2005) PMID:15870268)	0	1|1|1|1|1	0	2|2|1|2|2|1
	MCK1	YNL307C	double-strand break repair via nonhomologous end joining(Wilson TE (2002) PMID:12399380)	---	---	0	1|1|1|2|2|3

## Sheet: README
Supplementary Table S3: List of TPK1 and NEJ1 PPIs
Column Heading	Comments
Category	Tpk1 and Nej1 interacting proteins classified into various DNA-repair related categories based on manually curated Gene Ontology (GO) annotations and literature references from SGD
Interacting proteins	Primary protein name of Tpk1 and/or Nej1 binding partners
ORF Name	Systematic ORF name of Tpk1 and/or Nej1 interacting proteins
Manually curated annotations and references in SGD	Manully curated GO annotations from SGD, along with the PMID references, for Tpk1 and/or Nej1 interacting proteins involved in DNA repair-related processes
q ≤ 0.01 FDR	Tpk1 and/or Nej1 interactions detected by MaxQuant at q ≤ 0.01 false disovery rate (FDR)
Peptide counts	Peptide counts of Tpk1 and/or Nej1 interacting proteins detected in at least 3 of the 6 replicate purification experiments that were searched by MaxQuant
