# Supplementary material for: The conserved Tpk1 regulates non-homologous end joining double-strand break repair by phosphorylation of Nej1, a homolog of the human XLF
Source: Nucleic Acids Res. 2021 Jul 9;49(14):8145–60. doi: 10.1093/nar/gkab585 (PMC8373142; doi:10.1093/nar/gkab585)
Supplement: gkab585_Supplemental_Files [file gkab585_supplemental_files.zip › Table S4_June 13-2021.xlsx]

## Sheet: Sheet 1
Supplementary Table S4. Tpk1 (Sheet 1) or PRKACB (Sheet 2) dependent or independent Nej1 or XLF phosphorylation sites in the presence or absence of DNA damage
Modified phosphopeptide (q ≤ 0.05)	Position of modified phosphopeptide	Phosphosite detected in DNA damaging or non-DNA damaging conditon in at least 2 of the 3 replicates						PTM site probabilites of phosphopeptide detected in DNA-damaging or non-DNA damaging condition				Phosphosites detected in at least ≥ 2 phosphopeptides in DNA-damaging or non-DNA damaging condition				Known or novel phosphosite	Yeast Nej1 phosphorylated residue is conserved in human XLF	Known phosphosite published in literature	Source database of the known phosphosite published in literature	PubMed ID of the known phosphosite published in literature	General notes
		FLAG-tagged Nej1 in WT (No DNA damage)	FLAG-tagged Nej1 in Δtpk1 (No DNA damage)	Tpk1 independent cases	FLAG-tagged Nej1 in WT (DNA damage)	FLAG-tagged Nej1 in Δtpk1 (DNA damage)	Tpk1 dependent cases	FLAG-tagged Nej1 in WT (No DNA damage)	FLAG-tagged Nej1 in Δtpk1 (No DNA damage)	FLAG-tagged Nej1 in WT (DNA damage)	FLAG-tagged Nej1 in Δtpk1 (DNA damage)	FLAG-tagged Nej1 in WT (No DNA damage)	FLAG-tagged Nej1 in Δtpk1 (No DNA damage)	FLAG-tagged Nej1 in WT (DNA damage)	FLAG-tagged Nej1 in Δtpk1 (DNA damage)
ELKGQQLsDAEWCVK	S11	Y	---	CaseI	---	---	---	96.6	---	---	---	2	---	---	---	Novel	---	---	---	---	---
LLLFLPMsSPTTIVM	S34	---	---	---	---	Y	CaseIV	---	---	---	33.3	---	---	---	3	Novel	---	---	---	---	---
LLFLPMSsPTTIVMI	S35	---	---	---	---	Y	CaseIV	---	---	---	33.3	---	---	---	3	Novel	---	---	---	---	---
FLPMSSPtTIVMIVL	T37	---	---	---	---	Y	CaseIV	---	---	---	33.3	---	---	---	3	Novel	---	---	---	---	---
LPMSSPTtIVMIVLV	T38	---	---	---	---	Y	CaseIV	---	---	---	33.3	---	---	---	3	Novel	---	---	---	---	---
IVMIVLVsLERLVPY	S46	---	---	---	---	Y	CaseIV	---	---	---	33.4	---	---	---	3	Novel	---	---	---	---	---
SLERLVPyVFKLSQT	Y53	Y	Y	CaseIII	---	Y	CaseIV	25	100	---	33.4	1	3	---	3	Novel	Y	---	---	---	---
VPYVFKLsQTQLSQQ	S58	Y	---	CaseI	---	Y	CaseIV	25	---	---	41.4	2	---	---	3	Novel	Y	---	---	---	---
YVFKLSQtQLSQQCQ	T60	Y	---	CaseI	---	Y	CaseIV	25	---	---	41.4	2	---	---	3	Known	---	Y	---	PMID: 3338008	DDR kinase phosphorylation sites in Nej1p
KLSQTQLsQQCQSQG	S63	Y	---	CaseI	---	Y	CaseIV	36	---	---	41.4	3	---	---	3	Known	---	Y	---	PMID: 3338008	DDR kinase phosphorylation sites in Nej1p
QLSQQCQsQGFTDSI	S68	Y	---	CaseI	---	Y	CaseIV	66.3	---	---	41.4	3	---	---	3	Known	---	Y	---	PMID: 3338008	DDR kinase phosphorylation sites in Nej1p
QCQSQGFtDSISLNL	T72	Y	---	CaseI	---	Y	CaseIV	30.4	---	---	44.8	2	---	---	3	Novel	---	---	---	---	---
QSQGFTDsISLNLIK	S74	Y	---	CaseI	---	Y	CaseIV	62.2	---	---	44.8	3	---	---	3	Novel	---	---	---	---	---
QGFTDSIsLNLIKLK	S76	Y	---	CaseI	---	Y	CaseIV	30.4	---	---	44.8	3	---	---	3	Novel	---	---	---	---	---
LVFSFDVsADITVSI	S111	---	Y	CaseIII	---	---	---	---	25	---	---	---	2	---	---	Novel	---	---	---	---	---
HVTKDMFyMILQSLC	Y131	---	---	---	---	Y	CaseIV	---	---	---	25	---	---	---	2	Novel	Y	---	---	---	---
MFYMILQsLCMLLLK	S136	---	---	---	---	Y	CaseIV	---	---	---	100	---	---	---	4	Novel	---	---	---	---	---
CLDFLLIsLRDLDGG	S172	Y	Y	CaseIII	---	---	---	100	100	---	---	2	1	---	---	Novel	---	---	---	---	---
FLADSLKtLLSLRNK	T227	Y	Y	CaseIII	---	Y	CaseIV	91.7	85.4	---	50	1	1	---	2	Novel	---	---	---	---	---
DSLKTLLsLRNKFQD	S230	---	Y	CaseIII	---	Y	CaseIV	---	99.2	---	50	---	6	---	2	Novel	---	---	---	---	---
RGKIKPKtDFKPKSR	T288	Y	---	CaseI	---	Y	CaseIV	99.4	---	---	96.7	7	---	---	1	Novel	---	---	---	---	---
KTDFKPKsRESSTSS	S294	Y	---	CaseI	Y	---	CaseII	57.3	---	61	---	5	---	1	---	Novel	---	---	---	---	---
FKPKSREsSTSSQLR	S297	---	---		Y	---	CaseII	---	---	25	---	---	---	1	---	Known	Y	Y	PhosphoGrid, RLIMS-P	PMID:19571008, PMID:17101301	Phosphorylation of S297 is required for full NHEJ activity in vivo. Related Protein DUN1 (Kinase)
KPKSRESsTSSQLRL	S298	---	---		Y	---	CaseII	---	---	25	---	---	---	1	---	Known	Y	Y	PhosphoGrid, RLIMS-P	PMID:19571008, PMID:17101301	Phosphorylation of S298 is required for full NHEJ activity in vivo. Related Protein DUN1 (Kinase)
PKSRESStSSQLRLE	T299	Y	---	CaseI	---	---	---	58.1	---	---	---	7	---	---	---	Novel	---	---	---	---	---
SRESSTSsQLRLENF	S301	Y	---	CaseI	---	---	---	81.1	---	---	---	1	---	---	---	Known	---	Y	SGD	PMID:23749301	---
QLRLENFsESEATPE	S309	---	---	---	Y	Y	CaseIV	---	---	25	39.7	---	---	2	1	Novel	---	---	---	---	---
RLENFSEsEATPEKT	S311	---	---	---	Y	Y	CaseIV	---	---	25	20.6	---	---	2	1	Novel	---	---	---	---	---
NFSESEAtPEKTKSS	T314	---	---	---	Y	Y	CaseIV	---	---	48.3	39.7	---	---	3	1	Known	---	Y	SGD	PMID:23749301	---
SEATPEKtKSSSSLV	T318	---	---	---	Y	---	CaseII	---	---	48.3	---	---	---	3	---	Novel	---	---	---	---	---
ATPEKTKsSSSLVEE	S320	Y	---	CaseI	---	---	---	42.9	---	---	---	3	---	---	---	Novel	---	---	---	---	---
EKTKSSSsLVEEYPQ	S323	Y	Y	CaseIII	---	---	---	42.9	47.5	---	---	3	1	---	---	Novel	Y	---	---	---	---
SSSLVEEyPQKKRKF	Y328	---	Y	CaseIII	---	---	---	---	47.5	---	---	---	3	---	---	Novel	---	---	---	---	---

## Sheet: Sheet 2
Supplementary Table S4. Tpk1 (Sheet 1) or PRKACB (Sheet 2) dependent or independent Nej1 or XLF phosphorylation sites in the presence or absence of DNA damage
Modified phosphopeptide (q ≤ 0.05)	Postion of modified phosphosite	Phosphosite detected in DNA damaging or non-DNA damaging conditon in at least 2 of the 3 replicates						Phosphosites detected in at least ≥ 2 phosphopeptides in DNA-damaging or non-DNA damaging condition				Known or novel phosphosite	Source database of the known phosphosite published in literature	PubMed ID of the known phosphosite published in literature
		FLAG-tagged XLF in WT (No DNA damage)	FLAG-tagged XLF in ΔPRKACB (No DNA damage)	PRKACB independent cases	FLAG-tagged XLF in WT (DNA damage)	FLAG-tagged XLF in ΔPRKACB (DNA damage)	PRKACB dependent cases	FLAG-tagged XLF in WT (No DNA damage)	FLAG-tagged XLF in ΔPRKACB (No DNA damage)	FLAG-tagged XLF in WT (DNA damage)	FLAG-tagged XLF in ΔPRKACB (DNA damage)
WLQLAENsLLAKVFI	S22	Y	---	CaseI	Y	---	CaseII	4	---	2	---	Novel	---	---
LLAKVFItKQGYALL	T30	Y	---	CaseI	Y	Y	CaseIV	7	---	2	2	Novel	---	---
WHEQVDTsVVSQRAK	S52	---	Y	CaseIII	---	---	---	---	2	---	---	Novel	---	---
QVDTSVVsQRAKELN	S55	---	Y	CaseIII	Y	Y	CaseIV	---	3	1	1	Known	PhosphoSitePlus	18644470
KELNKRLtAPPAAFL	T66	Y	Y	CaseIII	Y		CaseII	10	4	6	---	Novel	---	---
HPSEATFsCDCVADA	S96	---	Y	CaseIII		---	---	---	2	---	---	Novel	---	---
IRPLMGMsLALQCQV	S143	Y	---	CaseI		---	---	2	---	---	---	Novel	---	---
CQVRELAtLLHMKDL	T155	Y	Y	CaseIII	Y	Y	CaseIV	7	4	3	2	Novel	---	---
EIQDYQEsGATLIRD	S170	Y	Y	CaseIII	Y	Y	CaseIV	18	4	2	4	Novel	---	---
DYQESGAtLIRDRLK	T173	Y	---	CaseI			---	5	---	---	---	Novel	---	---
LIRDRLKtEPFEENS	T181	---	---	---	Y	---	CaseII	---	---	1	---	Known	PhosphoSitePlus	25661488
TEPFEENsFLEQFMI	S188	---	Y	CaseIII	---		---	---	2	---	---	Novel	---	---
EKLPEACsIGDGKPF	S203	---	Y	CaseIII	---	---	---	---	2	---	---	Known	PhosphoSitePlus	18644470
VMNLQDLyMAVTTQE	Y218	Y	Y	CaseIII	Y	---	CaseII	3	2	2	---	Novel	---	---
QDLYMAVtTQEVQVG	T222	---	Y	CaseIII	---	---	---	---	2	---	---	Novel	---	---
DLYMAVTtQEVQVGQ	T223	Y	---	CaseI	Y	---	CaseII	1	---	4	---	Known	PhosphoSitePlus	18644470
SAPEKEStGTSGPLQ	T275	Y	Y	CaseIII	Y	---	CaseII	8	6	3	---	Novel	---	---
PEKESTGtSGPLQRP	T277	Y	---	CaseI	Y	Y	CaseIV	6	---	2	2	Novel	---	---
EKESTGTsGPLQRPQ	S278	Y	Y	CaseIII	Y	Y	CaseIV	9	4	2	2	Novel	---	---
PLQRPQLsKVKRKKP	S287	Y	Y	CaseIII	Y	Y	CaseIV	27	10	9	3	Known	PhosphoSitePlus UniProt	23186163, 23749302 , 24117733, 27251275
KKPRGLFsKPRGLFS	S299	Y	Y	CaseIII	Y	Y	CaseIV	17	11	9	2	Novel	---	---

## Sheet: README
Supplementary Table S4. Tpk1 (Sheet 1) or PRKACB (Sheet 2) dependent or independent Nej1 or XLF phosphorylation sites in the presence or absence of DNA damage
Column Heading	Comment
Modified phosphopeptide	Reliable phosphopeptide with a false discovery rate (FDR) of q ≤ 0.05 was considered. The modified phosphosite is highlighted in red font.
Position of modified phosphopeptide	Position of the modified phosphopsite in the protein sequence
PTM site probabilites of phosphopeptide detected in DNA-damaging or non-DNA damaging condition	PTM site localization probability score assigned by Proteome discoverer ver. 2.2 (for yeast Nej1) and MSGF+ (for human XLF)
Known or novel phosphosite	List if the phoshosite has been previously published or is novel to this study
Yeast Nej1 phosphorylated residue is conserved in human XLF	"Y" if the yeast Nej1 phosphosite is conserved in human ortholog of XLF
FLAG-tagged Nej1 in WT (No DNA damage)	FLAG-tagged Nej1 in wild type JKM139 cells treated with no DNA damage
FLAG-tagged Nej1 in Δtpk1 (No DNA damage)	FLAG-tagged Nej1 in tpk1 mutant JKM139 cells treated with no DNA damage
FLAG-tagged Nej1 in WT (DNA Damage)	FLAG-tagged Nej1 in wild type JKM139 cells treated with DNA damage (HO induction)
FLAG-tagged Nej1 in Δtpk1 (DNA Damage)	FLAG-tagged Nej1 in tpk1 mutant JKM139 cells treated with DNA damage (HO induction)
Known phosphosite published in literature	"Y" if the phosphosite has been previously published
Source database of the known phosphosite published in literature	Source database that lists the known phosphosite
PubMed ID of the known phosphosite published in literature	PubMed ID of the study in which the phosphosite was previously identified
General notes	Additional information
FLAG-tagged XLF in WT (No DNA damage)	FLAG-tagged XLF in wild type human U2OS cells treated with no DNA damage
FLAG-tagged XLF in ΔPRKACB (No DNA damage)	FLAG-tagged XLF in PRKACB mutant human U2OS cells treated with no DNA damage
FLAG-tagged XLF in WT (DNA Damage)	FLAG-tagged XLF in wild-type human U2OS cells treated with DNA damage (Bleomycin)
FLAG-tagged XLF in ΔPRKACB (DNA Damage)	FLAG-tagged XLF in PRKACB mutant human U2OS cells treated with DNA damage (Bleomycin)
