# Supplementary material for: The conserved Tpk1 regulates non-homologous end joining double-strand break repair by phosphorylation of Nej1, a homolog of the human XLF
Source: Nucleic Acids Res. 2021 Jul 9;49(14):8145–60. doi: 10.1093/nar/gkab585 (PMC8373142; doi:10.1093/nar/gkab585)
Supplement: gkab585_Supplemental_Files [file gkab585_supplemental_files.zip › Table S5_June 13-2021.xlsx]

## Sheet: Sheet1
Supplementary Table S5. PRKACB interacting proteins involved in DNA repair-related processes
Co-purifying protein	DNA repair-related processes					Peptide count			Probability score at 95% confidence threshold (p ≤ 0.05)
	DNA replication	Homologous recombination	NHEJ	DNA damage	DNA repair	Rep 1	Rep 2	Rep 3	Rep 1	Rep 2	Rep 3
AKAP8	Y	---	---	---	---	9	7	5	99.58	99.58	99.58
AKAP8L	Y	---	---	---	---	7	4	---	99.58	99.58	---
CHD4	---	---	---	Y	---	2	1	---	99.58	99.58	---
DDX17	---	---	---	Y	---	31	28	25	99.58	99.58	99.58
DDX23	---	---	---	Y	---	8	4	10	99.58	99.58	99.47
DDX5	---	---	---	Y	---	46	42	37	99.58	99.58	99.58
DDX56	---	---	---	Y	---	3	3	---	99.58	99.44	---
DHX9	Y	---	---	Y	Y	46	45	38	99.58	99.58	99.58
FUS	---	Y	---	Y	Y	3	1	1	99.58	99.58	99.32
GLTSCR2	---	---	---	Y	Y	12	8	7	99.58	99.58	99.58
H2AFV	Y	---	---	Y	Y	9	7	2	99.58	99.58	99.58
H3F3B	Y	---	---	Y	Y	7	6	---	99.58	99.58	---
HIST1H1C	---	---	---	Y	---	45	42	40	99.58	99.58	99.58
HIST1H2AA	Y	---	---	Y	Y	9	8	3	99.58	99.58	98.32
HIST1H2AE	Y	---	---	Y	Y	20	16	6	99.58	99.58	99.58
HIST1H2BA	Y	---	---	Y	Y	2	2	5	99.44	97.99	97.33
HIST1H2BB	Y	---	---	Y	Y	15	12	5	99.58	99.58	99.58
HIST1H3J	Y	---	---	Y	Y	9	7	5	99.58	99.58	99.58
HIST2H2AA4	Y	---	---	Y	Y	4	2	---	99.58	99.58	---
HIST2H3D	Y	---	---	Y	Y	13	11	---	99.58	99.58	---
HIST4H4	Y	---	---	Y	Y	10	7	6	99.58	99.58	99.3
LMNA	---	---	---	Y	Y	26	25	22	99.58	99.58	99.58
MAD1L1	---	---	---	Y	---	12	8	4	99.58	99.58	99.58
MATR3	---	---	---	Y	---	102	100	99	99.58	99.58	99.58
NONO	---	---	Y	Y	Y	130	75	72	99.58	99.58	99.58
POLR2B	---	---	---	---	Y	2	1	3	99.58	99.58	99.44
POLR2C	---	---	---	---	Y	2	1	---	99.58	99.58	---
PPP1CA	---	---	---	Y	---	2	1	---	99.58	99.58	---
PRKDC	---	---	Y	Y	Y	5	3	1	99.58	99.58	99.04
RAN	Y	---	---	---	---	6	10	6	99.58	99.55	99.52
RANBP2	Y	---	---	Y	---	4	2	---	99.58	99.58	---
RECQL4	Y	Y	---	---	Y	3	2	2	99.58	99.58	95.53
TDP-43	---	---	---	Y	---	16	13	11	99.58	99.58	99.58
TFIP11	---	---	Y	---	---	10	4	4	99.58	99.58	98.78
TOP1	Y	---	---	Y	---	69	64	59	99.58	99.58	99.58
TRIM28	---	---	---	Y	Y	3	1	---	99.58	99.58	---
XRCC5	---	---	Y	Y	Y	2	1	2	99.58	99.58	97.55
XRCC6	---	---	Y	Y	Y	1	1	---	99.58	99.25	---
YBX1	---	---	---	Y	Y	9	5	4	99.58	99.58	99.58

## Sheet: ReadMe
Supplementary Table S5. PRKACB interacting proteins involved in DNA repair-related processes
Column Heading	Comment
Co-purifying protein	PRKACB interacting protein
DNA repair-related processes	Is the protein involved in DNA replication, Y indicates yes
	Is the protein involved in Homologous recombination, Y indicates yes
	Is the protein involved in non-homologous endjoining process, Y indicates yes
	Is the protein involved in DNA damage, Y indicates yes
	Is the protein involved in DNA repair, Y indicates yes
Peptide count	Peptide count of the interacting protein detected in each replicate experiment
Probability score at 95% confidence threshold (p ≤ 0.05)	Probability score indicating confidence of the detected protein-protein interaction from each replicate (Rep) experiment
